# Supplementary material for: Tiled material systems: Exploring biodiversity and multifunctionality of a universal and structural motif
Source: PNAS Nexus. 2025 Nov 11;4(11):pgaf046. doi: 10.1093/pnasnexus/pgaf046 (PMC12604013; doi:10.1093/pnasnexus/pgaf046)
Supplement: pgaf046_Supplementary_Data [file pgaf046_supplementary_data.zip]

Archive with 2 entries (2 files):
- Appendix.pdf
- DataS1.xlsx
