# Supplementary material for: Tiled material systems: Exploring biodiversity and multifunctionality of a universal and structural motif
Source: PNAS Nexus. 2025 Nov 11;4(11):pgaf046. doi: 10.1093/pnasnexus/pgaf046 (PMC12604013; doi:10.1093/pnasnexus/pgaf046)
Supplement: pgaf046_Supplementary_Data [file pgaf046_supplementary_data.zip › DataS1.xlsx]

## Sheet: DataS1
Example	OneZoom	Description	Comments	Reference (See SI Reference)	group	group2	scale_range	tm_mineral	tm_sugar	tm_protein	tm_other	jm_mineral	jm_sugar	jm_protein	jm_other	ts_poly_sim	ts_poly_com	ts_nonpoly_sim	ts_nonpoly_com	tti_overlapping	tti_edgetoedge	tti_interlocking	tti_gapped	g_fine	g_medium	g_coarse	g_tapering	p_reg_uni	p_reg_bi	p_irreg_uni	p_irreg_bi	f_structuralsupport	f_shielding	f_surfaceinteractions	f_sensing	f_separation	f_mobility	f_optic
Virus capsid		Protein shell (capsid) of a virus, composed of multiple, isolated geometric units (capsomeres).	can we really describe true structure for capsids? Joosten Müller published a nice book about Virus capsid structure and its relations to Buckminster Fuller etc. with the BWG Cluster. See link. He could be interviewed for sure. https://en.wikipedia.org/wiki/Capsid	1,2,3	Viruses	Other	10^-3 - 10^-2			virus capsid protein					protein-protein covalent or non-covalent bonds			x			x			x					x			?				x
Fruiting bodies of multiple flowers	https://www.onezoom.org/life/@=99252	Fruits formed by clusters of multiple inflorescences. E.g. pineapple, corncob, fig, mulberry, osage-orange, breadfruit, jackfruit, noni, pandanus).	what is the joint material? Anatomy and Histology of the Pineapple Inflorescence and Fruit. Marion C. Okimoto, 1948 https://www.journals.uchicago.edu/doi/pdf/10.1086/335530 https://en.wikipedia.org/wiki/Multiple_fruit	4,5	Plants	Plants	10^4		cellulose		lignin (in some cases)		cellulose		lignin (in some cases)	x					x			x	x		x		x			?				x
Elephant’s foot stem	https://www.onezoom.org/life/@=515360	Stem of the elephant's foot plant (Dioscorea elephantipes), covered in geometric, corky plates.		6	Plants	Plants	10^4		cellulose		lignin		cellulose		?	x					x				x						x	?				x
Gymnosperm cones	https://www.onezoom.org/life/@=5296507	Cone-shaped reproductive structures in gymnosperms (woody plants), covered in scales that overlap when the cone is closed. E.g. cones of pines, cypress, cycads, welwitschia.	...but is it still a tessellation when open? male cones: Dörken, V. M., Zhang, Z., Mundry, I. B., & Stützel, T. (2011). Morphology and anatomy of male cones of Pseudotaxus chienii (WC Cheng) WC Cheng (Taxaceae). Flora-Morphology, Distribution, Functional Ecology of Plants, 206(5), 444-450.	7,8	Plants	Plants	10^2 - 10^4		cellulose		lignin				air	x				X	X			x	x		x		x				x			?	?
Salak fruit epicarp	https://www.onezoom.org/life/@=18258	Epicarp (outer covering) of the snakefruit from the palm, Salacca zalacca, with an imbricate, outer scale-like tessellation.	looks like overlapping fish scales - sorry I did not find a link to a scientific paper	9,10	Plants	Plants	10^3		cellulose		lignin?		cellulose		lignin?	x				x				x					x				?			x
Walnut and pistachio shells	https://www.onezoom.org/life/@=138717	The shell of the walnut (Juglans regia) and pistachio (Pistacia vera) with scleroid cells that fit together like puzzle pieces, is topologically interlocking to increase the strength of the shell.	Michaela Eder and Richard Weinkammer published on Walnut shells in 2019.	11	Plants	Plants	10^1 - 10^2		cellulose		lignin				lignin		x					x		x							x	x	x			x
Purslane/millet seed coats	https://www.onezoom.org/life/@=63152 https://www.onezoom.org/life/@=475211	Seed coats of purslanes (Portulaca) and millets (Panicum) with star-shaped epidermal cells, forming zigzagging intercellular joints. Cell sutures may be more or less polygonal, depending on the species.	James Weaver was a co-author on one of the recent papers. Maybe he could be interviewed or one of his team members? Isn't he your friend, Mason?	12,13,14	Plants	Plants	10^1 - 10^2	silica	cellulose		?		pectin				x		x			x			x						x	x	x			?
Succulent stems	https://www.onezoom.org/life/@=282604 https://www.onezoom.org/life/@=243478	Stems of succulents with textured, often stone-like, outer surfaces. E.g. Pseudolithos, Titanopsis, Larryleachia	Nice examples!	15	Plants	Plants	10^3 - 10^4		cellulose				cellulose					x			x			x			x		x		x		?	?		?
Swiss cheese plant - fruit	https://www.onezoom.org/life/@=247717	Fruit of the tropical Swiss cheese plant (Monstera deliciosa), aka fruit salad plant, with a husk of hexagonal scales.	https://commons.wikimedia.org/wiki/File:Monstera_deliciosa_fruits.JPG	16	Plants	Plants	10^4		cellulose				cellulose			x					x			x					x			?	?			?
Sunflower florets	https://www.onezoom.org/life/@=515712	Florets of the sunflower (Helianthus annuus), called "seeds" colloquially, but actually disc flowers. Each is oriented towards the next by approximately the golden angle, 137.5°, forming interconnecting spirals.	belongs to "collective/multiple fruits" or? Difficult to find something useful. Maybe contact the author of the paper (see link), but it is 24 years old...	17	Plants	Plants	10^3		cellulose		lignin		cellulose?			x					x			x					x							x
Tree bark	https://www.onezoom.org/life/@=10210 (onezoom Tracheophyta (gefaessfplanzen/Farne))	The dead outer bark layer (rhytidome), including the last formed periderm, is composed of plates in layered varying patterns.	Talk to Charlett Wenig - in an earlier email, she said: "I think you have to look into soft woods. Pine, larch and Spruce could fit into your box. Patterns of bark are a quite complicated topic. There is not so much research about it. The tree species (larch, pine, spruce) all look like fitting elements but they are made out of dead bark layers which are more or less draping a bit over each other…	18	Plants	Plants	10^4		cellulose		lignin		cellulose		?			x			x			x							x		x	x		x
Star parenchyma in leaves, stems and roots	https://www.onezoom.org/life/@=545838	Spongy pith (parenchyma tissue) is made of star-like cells that trap air in the stem, leaves, or roots of some plants. This type of parenchyma is sometimes called aerenchyma. E.g. pineapple and banana leaves and rushes (Juncaceae).	Phil Gates for photos. beyondthehumaneye.blogspot.com look for other images	19	Plants	Plants	10^1	calcium oxalate? silica?	cellulose				pectin				x				x			x							x	x				x
Dinoflagellate thecae	https://www.onezoom.org/life/@=5246809	The outer covering (theca) of dinoflagellates, composed of cellulose plates in varying patterns (tabulations).	wrote to Mona Hoppenrath from the Meeresbotanik team at Senckenberg world of biodiversity who wrote the article on tabulation of dinflagellates on tolweb for further insight (ML)	20	Other	Other	10^1		cellulose				cellulose			x					x				x						x	x	x			?
Coralline algae fronds	https://www.onezoom.org/life/@=508920	Fronds of coralline algae (thalloid intertidal calcified algae), composed of rod-like segments separated by uncalcified joints that allow fronds to flex in response to waves. E.g. Calliarthron		21,22	Other	Other	10^3	calcium carbonate	cellulose				cellulose, galactans		lignin	x			x		x				x			x				x					x
Coleps armor	https://www.onezoom.org/life/@=1063559	The barrel-shaped outer armor of Coleps, comprised of calcium carbonate plates.	https://doi.org/10.1016/j.jsb.2012.12.001 paper shows that there are no interlocks but alveolar sheets overlap (?) Paper says: " Our FTIR investigations suggest that apolysaccharide and protein fraction may be present in the plates.There is no evidence that the saccharidic moiety is chitin"	23,24	Other	Other	10^3	calcium carbonate	?	?			?	?					x		?	?			x				x			x	x			?
Coccolithophore scales (coccolith)	https://www.onezoom.org/life/@=488591	The armor of single-celled phytoplankton (algae), composed of calcium carbonate plates (coccoliths) of various shapes, covering the algae, the function of which remains unknown.	(need to write some expert for insight) https://www.researchgate.net/profile/Jeremy_Young5/publication/284778794_A_guide_to_extant_coccolithophore_taxonomy/links/59db609da6fdcc0ffd1a99db/A-guide-to-extant-coccolithophore-taxonomy.pdf many of the tiles are round and overlapping. Helpful for material info: https://www.frontiersin.org/articles/10.3389/fmars.2018.00306/full	25,26	Other	Other	10^3	calcium carbonate	cellulose				polysaccharides ("coccolith-associated polysaccharides" = CAPs)			x	x	x	x	x		x			x						x	?	?	?
Kinorhynch cuticle plates	https://www.onezoom.org/life/@=677389	Cuticle plates covering the bodies of kinorhynchs, aka mud dragons.	https://doi.org/10.1007/s10152-008-0132-9 I'd ask my go-to marine invertebrate specialists Thomas Schwaha and Carsten Lüter.	27	Other	Protostomia	10^1 - 10^2		chitin?				chitin?			X				x						x	x	x				?	?				x
Testate amoebae: autogenic shells			Euglypha "Testate amoebae is a term used to unite those free-living, unicellular eukaryotes which ameboid cell is covered by an extracellular shell (test)" E.g. Euglypha tuberculata, Lesquereusia epistomium, quadrulella longicollis and Netzelia oviformis. "Siliceous shells are composed of endogenous siliceous shell-plates (idiosomes) which are produced by the amoebae themselves. These structural …	28	Other	Other	10^0 - 10^1	silica, calcium carbonate (whatever is available)		mucoproteins				mucoproteins?		X		X	X	X	X			X					X		X	X	X			X
Testate amoebae: agglutinate shells			"The shells of the first type have either a structured or sheet-like organic cement matrix in which foreign material from the environment (xenosomes), such as quartz grains or diatom frustules, is incorporated (most of Difflugiidae)" E.g. Difflugia genus.	28	Other	Other	10^0 - 10^1	silica, calcium carbonate (whatever is available)						organic cement			X		X	x	x			X							X	X	X			X
Heterotardigrade armor (tergites)	https://www.onezoom.org/life/@=572662	Armored cuticle of Heterotardigrades, composed of plates (tergites).	https://www.zobodat.at/pdf/Entomologie-heute_29_0105-0119.pdf materials citation: https://www.sciencedirect.com/science/article/pii/0040816686900376	29,30	Other	Protostomia	10^1		chitin				chitin?			x				x						x			x			x	x			?	x
Woodlice/Armadillo bug/Pill bug armor	https://www.onezoom.org/life/@=807440	Armor of woodlice (Armadillidiidae), aka pill bugs or armadillo bugs, with flexible plates that allow the animal to roll into a ball.	http://tolweb.org/Isopoda/6320/1997.08.06 Nice example of mobility allowed by the pattern. But is this really a tesselation (just one row of large tiles) materials citation: https://www.researchgate.net/publication/274439851_Calcite_distribution_and_orientation_in_the_tergite_exocuticle_of_the_isopods_porcellio_scaber_and_armadillidium_vulgare_Oniscidea_Crustacea_-_A_combined_FE-SEM_polarized_SCm…	31	Arthropods	Protostomia	10^3	calcium carbonate (+ some calcium phosphate)	chitin	"chitin-protein fibrils"			chitin	"chitin-protein fibrils"				x		x						x	x	x				x	x			x	x
Pill millipede armor	https://www.onezoom.org/life/@=704311	Armor of pill milipedes (Sphaerotheriidae) with, unlike in other millipedes, only a few segments, allowing the animal to roll into a ball.	also other millipedes? Polyxenida not mineralized, but others are; hard to find specifics, but this has some hints: https://www.zobodat.at/pdf/BERI_S10_0063-0070.pdf	32	Arthropods	Protostomia	10^3 - 10^4	calcium carbonate?	chitin	"chitin-protein fibrils"			chitin	"chitin-protein fibrils"				x		x						x		x				x	x			x	x
Gooseneck barnacle valves/shell (capitulum)	https://www.onezoom.org/life/@=473037	The armor covering the distal end (capitulum) of gooseneck barnacles (E.g. Capitulum, Pollicipes), composed of large plates, forming the protective shell and door-like operculum.	(need to write some expert for insight)	33	Arthropods	Protostomia	10^3 - 10^4	calcium carbonate	?	?			?	?				x		x						x	x				x	x	x			x	x
Gooseneck barnacle stalk (peduncle)	https://www.onezoom.org/life/@=473037	Scale-like armor covering the stalk (peduncle) of gooseneck barnacles (E.g. Capitulum, Pollicipes), forming a protective sheath.	(need to write some expert for insight) nice paper for peduncle scale/spicule morphology https://www.sciencedirect.com/science/article/pii/0022098188901694 bit of material info: https://www.sciencedirect.com/science/article/pii/0300962979900793	33	Arthropods	Protostomia	10^2 - 10^3	calcium carbonate	?	?			chitin	"chitin-protein fibrils"				x		x				x					x			x	x				x
Acorn barnacle shell plates	https://www.onezoom.org/life/@=374192	The shell of the sessile acorn barnacle (Semibalanus balanoides) is made of a wall comprised of interlocking plates.	(need to write some expert for insight)	34	Arthropods	Protostomia	10^3 - 10^5	calcium carbonate	?	?			?	?					x	x		x				x		x				x	x			x	?
Caddisfly larva case	https://www.onezoom.org/life/@=457402	Protective tubes of caddisfly (Order Trichoptera) larvae, built out of sticky silk, reinforced with debris, the type of which depends on the family. E.g. Psychomyiidae, Ecnomidae and Xiphocentronidae	Add a variable/comment for the few examples that are fabricated, not grown? For shape, all are marked, because they'll use anything to build the tube.	35	Arthropods	Protostomia	10^2 - 10^4	depends on the family & environment	depends on the family & environment		depends on the family & environment			fibroin+sericin (silk)		x	x	x	x		x			x	x						x	x	x
Firefly larva plates	https://www.onezoom.org/life/@=865251	Exoskeletal body segments of firefly larvae (Lampyridae), aka lightning bugs, with flattened dorsal plates down the length of the body.	Maybe not a specific example, but seems more related to side-to-side bending than other segmentation	36	Arthropods	Protostomia	10^3 - 10^4		chitin	x			chitin	x				x		x						x	x	x				x	x				x
Butterfly/moth wing scales	https://www.onezoom.org/life/@=965954	The hair-/blade-like scales, covering butterfly and moth wings.		37,38,39	Arthropods	Protostomia	10^1 - 10^2		chitin	x			chitin	x					x	x				x					x								x	x
Arthropod egg cases: Lepidoptera eggs	https://www.onezoom.org/life/@=1062253	The surface covering of the spherical or ovular eggs of Lepidopterae; the patterning is particularly prominent around the pyles (pores). E.g. Lysandra bellargus	is tile harder or softer than joint? (need to write some expert for insight) the link is about "water bugs" and the image is of a butterfly egg, is this intentional?	40	Arthropods	Protostomia	10^1		chitin	x			chitin	x		x					x			x	x				x				x			x
Arthropod egg cases: Mosquito egg cases	https://www.onezoom.org/life/@=269670	Chitinous eggcases of mosquitos, composed of a network of geometric 'outer chorionic cells'.	Combine arthropod egg cases	41	Arthropods	Protostomia	10^0 - 10^1		chitin	x			chitin	x		x					x			x					x			x	x			x
Arthropod compound eyes	https://www.onezoom.org/life/@=632179	Compound eyes of arthropods, formed from arrays of individuals light-collecting ommatidia (hexagonal, rod-shaped units).		42	Arthropods	Protostomia	10^0 - 10^2		chitin	x			chitin	x		x					x			x					x						x
Insect surface structures: Damselfly and dragonfly necks	https://www.onezoom.org/life/@=133665	Head and neck region of many dragonflies and damselfies (Odonata) with interlocking hook structures.	How to deal with insects?? Keep in table or only mention in the intro as a type of tessellation we DON'T deal with http://dx.doi.org/10.1007/s00114-007-0288-1	43	Arthropods	Protostomia	10^-1 - 10^0		Chitin				chitin						x	x				x					x			x		x			x
Insect surface structures: Fire beetle IR sensors	https://www.onezoom.org/life/@=3416814	Infrared sensor arrays of fire beetles, found in the pits near the legs, comprising multiple little detectors.	https://doi.org/10.1016/j.asd.2009.10.007	44	Arthropods	Protostomia	10^1		chitin	x			chitin	x				x					x	x							x				x
Insect surface structures: Campaniform sensilla	https://www.onezoom.org/life/@=1062253	Arrays of mechanoreceptors (campaniform sensilla) of insects; each sensillum comprises a soft dome within a matrix, acting to detect strain/stress in the cuticle.		45	Arthropods	Protostomia	10^0 - 10^1		chitin	x			chitin	x				x					x	x							x				x
Mirror spider abdomen	https://www.onezoom.org/life/@=3564167	Plated abdomen of the mirror spider (Thwaitesia argentiopunctata), aka sequin spider, with reflective guanine tiles, the visible size of which can be controlled by the spider.		46	Arthropods	Protostomia	10^2		chitin	x	guanine		chitin	x		x					x		x		x						x							x
Insect surface structures: Weevil scales	https://www.onezoom.org/life/@=765492	Elytra of weevils, covered with photonic crystals, producing structural color. Projected tile shape and tile-tile interactions vary according to species.	structural color is caused by "sub-tessellation" structures...merge with general insect surface structures?	47	Arthropods	Protostomia	10^1 - 10^2		chitin	x			chitin	x		x		x		x	x			x					x		x				?			x
Springtail cuticle	https://www.onezoom.org/life/@=269712	Cuticle of the springtail (Collembola), with repeated patterns creating liquid-repellent surfaces.	Include only the example from the top pictures https://www.deviantart.com/hairytoes/art/Springtail-Study-VIII-86478211	48,49	Arthropods	Protostomia	10^-1 - 10^0		chitin	x			chitin	x				x			x	x		x					x					x
Insect wings and elytra	https://www.onezoom.org/life/@=382181 https://www.onezoom.org/life/@=337148	Lacelike patterning of insect wings and elytra. E.g. lacebugs (Tingidae) and lacewings (Chrysopidae)	is the "cell" harder than the vein? https://www.flickr.com/photos/nickadel/46656622305 https://www.instagram.com/jack_kh.loo/ (patterns on the tortoise beetles is actually the wing cover, not the wing)	50, 51	Arthropods	Protostomia	10^1 - 10^3		chitin	x			chitin	x		x		(some areas slightly curved)			x			x							x	x?					x?	x
Leafhopper/treehopper structures	https://www.onezoom.org/life/@=990675 https://www.onezoom.org/life/@=638494	Patterning of venated wings and body covers of leafhoppers and treehoppers; the treehopper, Oeda inflata, has an inflatable thorax cover (pronotum) that creates a 'helmut' over the head.		52	Arthropods	Protostomia	10^2 - 10^3		chitin	x			chitin	x		x					x			x							x	x?						x
Ossicles on the abdomen of King Crabs (Lithodidae)	http://www.onezoom.org/life/@=5755387	Spikes and/or plates covering the dorsal side of the abdomen of King Crabs.	John asks	53	Arthropods	Protostomia	10^3 - 10^4	calcium carbonate	chitin	x			chitin	x				x	x				x		x						x	x	x	x			x
Trilobite beetle plates	https://www.onezoom.org/life/@=345305		Platerodrilus = trilobite Beetle in Malaysia and forests. Only females look like this. Three large plates over the head and 9 ? smaller plates along the back	54	Arthropods	Protostomia	10^2 - 10^4		chitin	x			chitin	x				X	X	X	X					X	X	X				X	X				X
Flat-Backed Millipede Plates	https://www.onezoom.org/life/@=119130		platyrhacid (family) /Stenoniodes (genus) / Borneo Tractor millipedes "Its common name originates from the likeness of its 20-segmented body to the tread of a tractor's tire" --> all a larger group of Polydesmida = Flat-Backed millipedes "each body segment has wide lateral keels known as paranota.These keels are produced by the posterior half (metazonite) of each body ring behind the collum" cont…	55,56	Arthropods	Protostomia	10^3 - 10^4		chitin	x			chitin	x				X	X	X	X				X		X	X				X	X	X			X
Eldredgeops bireticulata eyes†	https://en.wikipedia.org/wiki/Eldredgeops		"Since Eldredgeops' schizochroal eyes were a very remarkable visual system , which had nearly 360 degree field of view and depth perception, Stockton and Cowen, 1976, suggests Eldredgeops (Phacops) was an active benthonic animal. There is no need for such sophisticated eyes in a scavenger" tiles = ommatidium, joints = sclera	57,58,59	Arthropods	Protostomia	10^2 - 10^3	calcite lenses		X pellucid organic material		calcite	chitin	sclera = protein and elastin		X							X	X					X						X
Scale worm scales	https://www.onezoom.org/life/@=1067347	Scale worms (polynoid polychaetes) with overlapping scales (elytra) on the body.	http://dx.doi.org/10.1016/j.matpr.2017.04.106	60	Annelids	Protostomia	10^3			collagen				collagen				x		x					x				x				x				x
Sandworm tubes	https://www.onezoom.org/life/@=106108	Tubes of sandworms (Terebellidae), constructed from sand and then inhabited by the worm. E.g. Pectinariidae (Lagis) and Sabellariidae	material: http://dx.doi.org/10.11646/zoosymposia.2.1.23	61	Annelids	Protostomia	10^2 - 10^3	Silica				calcium, magnesium, phosphor		not identified		x		x			x			x							x	x	x			x
Tubeworm tubes	https://www.onezoom.org/life/@=954044	Tubes of marine tubeworms (Lamellibrachia), with short, tubular, nesting, chitinous segments.		62	Annelids	Protostomia	10^4		chitin	not identified/ proteoglycans			chitin?	?				x		x					x			x				x	x			x
Mollusk radula	https://www.onezoom.org/life/@=802117	Radula of mollusks with a tongue-like array of replaceable chitin teeth.	material: https://doi.org/10.1016/0305-0491(81)90071-7 do we think this is a tessellation? If not, what about other 'toothy' arrays like this? http://blogs.evergreen.edu/cephalopodresearch/phylum-mollusca-their-radula/ https://bio.biologists.org/content/9/10/bio055699.figures-only	63	Mollusks	Protostomia	10^1 - 10^3	iron oxide (magnetite)/ silica (opal)	chitin-protein complex				chitin?	collagen?					x	x	x			x					x					x			x
Chiton shell plates	https://www.onezoom.org/life/@=632188	Large, overlapping shell plates (valves) of chitons (marine mollusks).		64,65,66	Mollusks	Protostomia	10^3 - 10^4	calcium carbonate						collagen?				x		x						x	x	x					x				x
Chiton girdle	https://www.onezoom.org/life/@=632188	Scales of the flexible girdle of chitons (marine mollusks), helping the chiton conform to rock surfaces.	https://search.creativecommons.org/photos/6bbf5510-64c2-448f-8d79-8d34eb9e7d25 (CCImage)	65,67	Mollusks	Protostomia	10^2	calcium carbonate						collagen				x		x				x					x							x	x
Mollusk shell nacreous layer	https://www.onezoom.org/life/@=802117	Nacreous layer of mollusk shell, comprised of stacked mineralized plates separate by a thin organic layer.		68,69	Mollusks	Protostomia	10^0 - 10^1	calcium carbonate	chitin	collagen/fibroin?			chitin	collagen/fibroin		x					x			x							x	x	x			x
Mollusk shell prismatic layer	https://www.onezoom.org/life/@=802117	Prismatic layer of mollusk shell, comprised of columns of mineralized rods.		68,69,70	Mollusks	Protostomia	10^1 - 10^2	calcium carbonate	chitin	collagen/fibroin?			chitin	collagen/fibroin		x					x			x							x	x	x			x
Ammonite shells	https://www.onezoom.org/life/@=7368	Shells of ammonites (extinct cephalopods), with interlocking, puzzle-shaped segments forming a spiraled shell.	Sutures mentioned in this paper	71	Mollusks	Protostomia	10^4 - 10^5	calcium carbonate				?		?					x			x		x			x				x	x	x	x
Sea urchin ossicles	https://www.onezoom.org/life/@=669472	Mineralized ossicles (plates) of sea urchins, covering a globe-shaped and spined shell.	http://www.ryanphotographic.com/echinoidea.htm	72	Echinoderms	Deuterostomia	10^3	calcium carbonate		collagen?				collagen?		x					x			x					x			x	x			?
Ossicles of sea cucumbers	https://www.onezoom.org/life/@=699706	Mineralized ossicles of sea cucumbers, calcareous elements embedded in the leathery skin.		73,74	Echinoderms	Deuterostomia	10^1 - 10^2	calcium carbonate		collagen?				collagen?				x	x		?		x	x							x	x	x				?
Brittle star arm ossicles	https://www.onezoom.org/life/@=197634	Mineralized ossicles sheathing the arms of brittle stars; small protrusions on the dorsal surface believed to act as a microlens array for harnessing light information.	not including spines or oral disc ossicles (i.e. no brittle star optical properties) https://allyouneedisbiology.files.wordpress.com/2015/11/medium.jpg?w=474	75	Echinoderms	Deuterostomia	10^3	calcium carbonate		collagen?				collagen?				x		x				x	x		x		x			x	x				x
Sea star ossicles	https://www.onezoom.org/life/@=451009	Mineralized ossicles of sea stars, aka starfish, with five arms reinforced with calcite plates.	like a scaffolding of little elements, with large holes in the resultant pattern - is this a tessellation?	76,77	Echinoderms	Deuterostomia	10^3	calcium carbonate		collagen				collagen				x	x	x				x			x		x		x	x	x				x
Stalks and arms of crinoids (sea lillies)	https://www.onezoom.org/life/@=451020	Arms and stems of stalked sea lilies (crinoids), composed of columns of highly porous mineralized ossicles connected by ligaments.	modern vs extinct forms? (need to write some expert for insight)	78	Echinoderms	Deuterostomia	10^3 - 10^4	calcium carbonate		collagen?				collagen?		x					x			x				x				x	x				x
Concentricycloidea ossicles	https://www.onezoom.org/life/@=781470	Mineralized ossicles of Xyloplax, aka sea daisy, with overlapping body plates.	is this a tessellation? Not much known about this group - but if this ISN'T one, then what about fish scales, etc.	79,80	Echinoderms	Deuterostomia	10^1 - 10^2	calcium carbonate		collagen?				base (collagen)				x		x					x						?	?	?
Calyx of crinoids (sea lillies)	https://www.onezoom.org/life/@=732545	Cup-shaped skeleton (calyx) of sea lilies (crinoids), composed of polygonal, highly porous mineralized ossicles connected by ligaments.		81	Echinoderms	Deuterostomia	10^4 - 10^5	calcium carbonate		collagen?				collagen?		x					x				x						x	x	x
Helmet urchin plates	https://www.onezoom.org/life/@=314672		Helmut urchin or shingle urchin. Polygonal plates from modified spines form a smooth mosaic, fringed with more, flattened spines. Better than other urchins at being washed away by moving water --> Live on inhospitable wave-battered shorelines.	82,83	Echinoderms	Deuterostomia	10^3	calcium carbonate (and magnesium)		collagen?				collagen?		x							x	x							x	x	x	x		x
Shark & ray teeth	https://www.onezoom.org/life/@=706576	Overlapping teeth of some sharks and rays. Shark and ray teeth are arrayed in rows that are continuously replaced, but individual teeth interact appreciably in only some species (E.g. myliobatiform rays that eat hard foods, dalatiid kitefin sharks). Projected tile shapes vary among species and the tile-tile interactions vary according to anatomical orientation (E.g. myliobatiform teeth may overla…	durophagous ray teeth are particularly geometric https://shark-references.com/post/663	84	Chondrichthyes	Deuterostomia	10^3 - 10^4	calcium phosphate		collagen				base (collagen)		x			x	x	x	x		x	x				x			x	x
Tessellated cartilage	https://www.onezoom.org/life/@=278108	Mineralized layer covering the skeletal cartilage of sharks, rays and chimaera (Chondrichthyes), comprising hard tiles (tesserae) connected by fibrous joints.	described shape depends on scale...	85	Chondrichthyes	Deuterostomia	10^2 - 10^3	calcium phosphate		collagen				collagen		x					x	x		x							x	x	x			?	?
Shark scales	https://www.onezoom.org/life/@=278108	Cobblestone' denticles/scales embedded in the skin of some sharks. Shark denticles are typically hook-like, with no obvious interaction, but denticles on some body regions of some species (E.g. bonnethead and mako sharks) form more of a tessellated pavement. Projected tile shapes vary among species and the tile-tile interactions vary according to anatomical orientation.		86,87	Chondrichthyes	Deuterostomia	10^2 - 10^3	calcium phosphate		collagen				collagen		x			x	x	x			x					x		x (e.g. weird rounded scales at head?)		x (from predators, but also anti-fouling?)	x (drag reduction)			x
Eagle ray teeth	https://www.onezoom.org/life/@=815098		unidirectionsal, use teeth as digger. Upper and lower teeth in single rows and chevron-shaped teeth in lower jaw. "The dentition of Aetomylaeus spp. consists of flat-crowned teeth that interlock to form pavement-like tooth plates (CAPPETTA, 2012, Fig. 441 F; HOVESTADT and HOVESTADT-EULER, 2013; KOLMANNet al., 2015, Fig. 1; KENT, 2018, Fig. 2.25; MARRAMÀet al., 2019, Fig. S4b). Each tooth forms fr…	88,89	Chondrichthyes	Deuterostomia	10^3 - 10^5	calcium phosphate		collagen				collagen		X	X			X	X	X			X			X				X	X	X
Bony fish armor: Scales (cycloid, ctenoid)	https://www.onezoom.org/life/@=691846	Bony fish armors, comprised of scales of various types (cycloid, ctenoid, ganoid, cosmoid scales), arrayed in a variety of patterns.	I think some crazier/complex scale morphologies exist too; scales are 'edge-anchored' - do we need to establish a new term for this? https://en.wikipedia.org/wiki/Fish_scale#Modified_scales	90	Osteichthyes	Deuterostomia	10^3 - 10^4	calcium phosphate		collagen				collagen				x	x	x				x					x			x	x	x		x	x
†Bony fish armor: Extinct fish body/tail armors	https://en.wikipedia.org/wiki/Lepidaspis	Extinct bony fish armors, often more extensive than modern forms, with heavily scaled bodies and tails. E.g. Pteraspidomorphi, Lepidotes, Dipteronotus	excluding head shields	91	Osteichthyes	Deuterostomia	10^2 - 10^3	calcium phosphate		collagen				collagen		x		x		x				x					x			x	x	x			x
Bony fish armor: Scorpaeniformes armor	https://www.onezoom.org/life/@=804451	Armor of some scorpaeniform bony fishes, with heavily armored heads and overlapping body plates running down the body, sometimes tapering in size toward the tail. E.g. searobins (Triglidae), poachers (Agonidae)	maybe best to just combine with other fish body armors? https://twitter.com/kolmannma/status/941108499404136449 what was this meant to be: twitter.com/KolmannMA	92	Osteichthyes	Deuterostomia	10^4	calcium phosphate		collagen				collagen			x			x				x	x				x			x	x				x
Bony fish armor: Gasterosteiformes armor	https://www.onezoom.org/life/@=145126	Armor of gasterosteiform fishes with plating (sometimes interlocking) running down the body and/or tail. In most species, bidirectional tilings sheath the body, but sticklebacks have only a 1D series of tiles running down their sides. E.g. sticklebacks,	lots of variation in size, etc. between sticklebacks + pipefishes...should we separate these? Hard to classify shape of many of the armors	93, 94	Osteichthyes	Deuterostomia	10^3 - 10^4	calcium phosphate		collagen				collagen		x		x		x		x		x	x		x	x	x			x	x				x
Bony fish armor: Ctenii on ctenoid scales	http://www.onezoom.org/life/@=5551466	Spines (ctenii) on the trailing edge of some bony fish ctenoid scales. For example, in flatfish (Solea solea), the nesting/interlocking of spine elements and the soft tissue between ctenii results in a scale array that is deformable in one direction, but stiff in the other. In flatfish, the spine array helps hold sand grains to camouflage the animal.	Solea solea Pleuronectes platessa	95,96,97	Osteichthyes	Deuterostomia	10^3	calcium phosphate		collagen				collagen					x	x		x			x				x			x					x	x
Holostean fish skull bones	https://www.onezoom.org/life/@=471203	The post-orbital skull elements of gar (E.g. Lepisosteus), comprised of plate-like bones, that are smaller and more geometric than the skull bones of many other fishes.	Amia calva Mason will check https://en.wikipedia.org/wiki/Holostei	98,99	Osteichthyes	Deuterostomia	10^3 - 10^5	calcium phosphate		collagen				collagen		x						x				x					x	x	x
Bony fish armor: Ganoid scale armor	https://www.onezoom.org/life/@=471203	Body armor of basal fishes, comprised of robust, modified ganoid scales with peg and socket joints, covering the entire body. E.g. Polypterus, Lepisosteus, and some extinct paleoniscoid fishes	Atractosteus spatula - https://ars.els-cdn.com/content/image/1-s2.0-S1742706112006186-gr1_lrg.jpg	100	Osteichthyes	Deuterostomia	10^3 - 10^4	calcium phosphate		collagen				collagen			x					x		x					x			x	x	x			x
Bony fish armor: Tetraodontiform scutes	https://www.onezoom.org/life/@=36216	Armor of boxfishes, comprised of geometric scutes connected by interlocking tooth-like sutures, plating the box-like body of the fish.	Lactoria cornuta Do all spp. have sutural-teeth on their tiles?	101	Osteichthyes	Deuterostomia	10^3 - 10^4	calcium phosphate		collagen				collagen			x					x			x		x				x	x	x
Bony fish armor: Catfish armors	https://www.onezoom.org/life/@=701516	Body armor of some catfishes, formed from dermal scutes covering the body. Can range from a lateral strip of scutes (E.g. Lithodoras) to extensive tilings covering most of the body (E.g. loricariids, Scoloplax, callichthyids like Hoplosternum or Corydoras).		102	Osteichthyes	Deuterostomia	10^3 - 10^4	calcium phosphate		collagen				base (collagen)			x			x					x		x		x			x	x	x			x
Parrotfish oral jaw teeth	https://www.onezoom.org/life/@=501484	Oral 'beaks' of parrotfish, formed from >1,000 small teeth, nested and fused together into a larger biting surface.	Chlorurus microrhinos - see Serrasalmid keel scutes https://newscenter.lbl.gov/wp-content/uploads/sites/2/2017/11/parrotfish-teeth-study-movie2-25mb-ALS.gif (revolving CT scan gif)	103104	Osteichthyes	Deuterostomia	10^3	calcium phosphate		collagen				collagen					x			x		x					x			x					x
Bony fish armor: Pinecone fish armor	https://www.onezoom.org/life/@=640417	Armor of pinecone fish with overlapping, large scales, resembling the surface of a pinecone or pineapple.	Monocentris japonica wait for the ct scan	105	Osteichthyes	Deuterostomia	10^3 - 10^4	calcium phosphate		collagen				collagen					x	x					x						x	x	x				x
Bony fish armor: Serrasalmid keel scutes	https://www.onezoom.org/life/@=783054	Body armor of serrasalmid fishes, comprised of a row of nested, y-shaped scutes along the stomach, forming a serrated, ventral keel. E.g. piranha, pacu	Serrasalmus rhombeus, Serrasalmus medinai, Piaractus brachypomus Ask Matt K . This is difficult, as some are fused some not. I assume mobility is also another function. Also why is this polygonal complex while the parrot fish beak is non-polygonal compleX?	106	Osteichthyes	Deuterostomia	10^3	calcium phosphate		collagen				base (collagen)			x		x	x					x					x			x
Killifish eggs	https://www.onezoom.org/life/@=708869	Egg capsules (zona pellucida) of killifish with hexagonal surface coverings that are thought to be group-specific and dessication resistant.	Leptolebias aureoguttatus, Leptolebias itanhaensis Ask expert - are they tiled at two scales? I added protection and a couple of papers with info on material, function. One hypothesize ZP could also function as a plastron or physical gill	107108	Osteichthyes	Deuterostomia	10^1			thick protein and glycoprotein				?		x					x			x							x		x	x? (adhesion to substrate)		x (dessication resistance, physical gill)
Eel scales	https://www.onezoom.org/life/@=854196?		"Unlike the well-developed scales on the surface of most other fish, eels have rudimentary cycloid scales which are embedded deeply within the skin. The scales develop only after the eel has spent about three years in fresh water" " Eel scales are of an anatomical type termed cycloid; a style associated with the more primitive branches on the boney-fish evolutionary tree. Eel scales show many con…	109	Osteichthyes	Deuterostomia	10^3 - 10^4	calcium phosphate		collagen				collagen				x		x				x							x		x			x	x
Bony fish armor: Syngnathiformes armor	https://www.onezoom.org/life/@=1007057	Armor of sygnathiform fishes with plating (sometimes interlocking) running down the body and/or tail. In most species, bidirectional tilings sheath the body. E.g. seahorses, trumpetfishes and pipefishes.	lots of variation in size, etc. between sticklebacks + pipefishes...should we separate these? Hard to classify shape of many of the armors	110111	Osteichthyes	Deuterostomia	10^3 - 10^4	calcium phosphate		collagen				collagen		x		x		x		x		x	x		x	x	x			x	x				x
Frog osteoderms	https://www.onezoom.org/life/@=991547	Bony elements (osteoderms) of some frogs, embedded into the skin of the head and/or body. E.g. Hylidae, Pelobatidae, Leptodactylidae, Brachycephalidae	Ask Daniel Paluh: from Dan Paluh: “Osteoderms are probably best known in the genera Brachycephalus and Ceratophrys ( https://www.morphosource.org/Detail/MediaDetail/Show/media_id/10735 , https://www.morphosource.org/Detail/MediaDetail/Show/media_id/9209)	112	Anura	Deuterostomia	10^2 - 10^3	calcium phosphate		OS14				collagen					x		x			x							x		x			x
Frog toe pads	https://www.onezoom.org/life/@=991547	Surface of tree frog toe pads, with tessellations at two structural levels. At a larger scale, flat-topped hexagonal epidermal cells (~ 10 µm diameter) separated by narrow channels (~1 µm) form a geometric array. At a finer scale, each cell is covered by a dense, similarly hexagonal, array of "nanopillars" (~300 nm diameter), separated by narrow channels (~25 nm). The channels at both levels are …	Litoria caerulea	113	Anura	Deuterostomia	10^1			collagen and keratin				proteins in mucus	mucus (water and proteins)	x							x	x							x			x
Reptile scales (in general)	https://www.onezoom.org/life/@=229560	Scales of reptiles, comprised of keratin and formed in the epidermis, connected by an elastic tissue (hinge) and typically overlapping to form repeated patterns running down the body.	Ask expert; include rattlesnake rattle? (i.e. modified scales)	114	Sauropsida	Deuterostomia	10^2 - 10^4			keratin				base (collagen+keratin)?		x		x		x				x					x				x			x	x
Reptile scales: Fish-scale gecko scales	http://www.onezoom.org/life/@=308198	Scales of the fish-scale gecko (Geckolepis megalepis), which can be sloughed off of the body as a defence mechanism.	Geckolepis megalepis https://en.wikipedia.org/wiki/Geckolepis_megalepis	115	Sauropsida	Deuterostomia	10^3	?		keratin				base (collagen+keratin)?				x		x				x					x				x			x	x
Reptile osteoderms (in general)	https://www.onezoom.org/life/@=229560	Bony elements (osteoderms/scutes) of reptiles, developing in the dermis of the skin with wide variation accross species.	Ask Matt V; are chameleon tails osteoderm- or scale-covered? Tortoise feet? https://www.flickr.com/photos/brain_alive/8046881599/lightbox/	116117118119	Sauropsida	Deuterostomia	10^3 - 10^4	calcium phosphate		collagen				collagen		x	x	x	x	x	x			x	x		x		x		x	x	x	x		x	x
Reptile osteoderms: Armadillo lizard scutes	https://www.onezoom.org/life/@=117823	Bony elements (osteoderms) of the armadillo lizard (Ouroborus cataphractus), with spike-like projections and overlapping arrangement that keeps the lizard protected, even when rolled into a ball.	Ouroborus cataphractus We consider the spikes as just ornaments and not a part of the tessellation. https://besjournals.onlinelibrary.wiley.com/doi/full/10.1111/2041-210X.12661	120	Sauropsida	Deuterostomia	10^3	calcium phosphate		collagen				collagen			x			x	x			x			x		x			x	x			x	x
Reptile scales: Sandfish skink scales	https://www.onezoom.org/life/@=228693	Scales of the sandfish skink (Scincus scincus), which 'swims' through desert sand. Low-friction properties of the skink's skin haved earned it attention as a biomimetic model, but the structural/chemical roots of these properties remain unclear.		121122	Sauropsida	Deuterostomia	10^3			keratin				collagen				x		x				x			x		x				x	x			x
Turtle shell: bone	https://www.onezoom.org/life/@=4947372	Turtle shell bones, comprised of tens of modified ribs, vertebrae, and shoulder elements to form a sutured external body armor, often covered with keratin scutes.	Trachemys scripta elegans https://en.wikipedia.org/wiki/Turtle_shell	123	Sauropsida	Deuterostomia	10^4	calcium phosphate		collagen				collagen		x						x				x			x			x	x			x
Turtle shell: keratin scute	https://www.onezoom.org/life/@=4947372	Geometric keratin plates, forming an outer veneer on the shells of turtles, but with edges disaligned from the joints of underlying shell bone margins.	Trachemys scripta elegans	124125126	Sauropsida	Deuterostomia	10^4			collagen+keratin				collagen+keratin		x					x					x	x		x				x			x
Woodpecker beak keratin	https://www.onezoom.org/life/@=1020138	Beaks of woodpeckers, comprised of keratin-based interlocking sutural tessellations.	Melanerpes carolinus need other bird beak keratin as comparison? I think not	127	Sauropsida	Deuterostomia	10^0 - 10^1			keratin				?	?				x			x		x							x	x	x	x
†Reptile osteoderms: Ankylosaur armor	https://en.wikipedia.org/wiki/Ankylosaurus	Armor of massive, extinct ankylosaurs, comprised of osteoderms with or without pronounced keels and forming a near-complete body covering.		128129130131	Sauropsida	Deuterostomia	10^4 - 10^5	calcium phosphate		collagen?				collagen+keratin?				x					x		x		x		x			x	x			x	x
Pygmy chameleon scales	https://www.onezoom.org/life/@=300096		Rhampholeon Genus "These are the amazing tessellating scales of Rhampholeon spectrum, a species of pygmy chameleon from Central Africa. Each irregularly shaped scale slots into its neighbours, quite unlike typical reptile scales. The larger cone is a tubercle, another kind of scale" Cone shaped Scale They hav emicro tooth like structures on the scales "Aka. Rhampholeon, African Leaf Chameleons Ma…	132	Sauropsida	Deuterostomia	10^1 - 10^2			keratin				base (collagen+keratin)?					X		X	X		X							X	X	X			X
Mexican beaded lizard osteroderms	https://www.onezoom.org/life/@=713768		aka Heloderma horridum	133	Sauropsida	Deuterostomia	10^2 - 10^3	calcium phosphate		collagen				collagen		X		X			X		X	X					X		X		X			X
Komodo dragon osteoderms	https://www.onezoom.org/life/@=1091028		The Komodo dragon (Varanus komodoensis) aka Komodo monitor. Variety of Osteoderm forms: On the snout "rosette shaped" tessellations, around the moth chain mail. Just focus on the nose???	134	Sauropsida	Deuterostomia	10^2 - 10^4	calcium phosphate		collagen				collagen				X	X		X	X?	X	X					X		X		X			X
Elephant skin?	https://www.onezoom.org/life/@=226176	Complex wrinkling patterns on the surface of elephant skin, formed from thickening of the tissue over local curved topographies.	Loxodonta africana (which structural level(s) are we meaning here?) not sure about the edge2edge/interlock aspect as this is a result of the "cracking" I think and the paper says there are channels inbetween so I would go with gapped. I dont see the structural support?	135136	Mammals	Deuterostomia	10^3			collagen+keratin					air				x				x	x							x		x	x		x	x
Beaver tail skin	http://www.onezoom.org/life/@=835319	Tail integument of beavers, forming a patterned, keratinized scalation. E.g. Castor canadensis	Castor canadensis	137138139	Mammals	Deuterostomia	10^3 - 10^4			collagen+keratin				collagen+keratin					x		x			x							x				x	x	x
Armadillo skin: banded regions	https://www.onezoom.org/life/@=847764	Bands of osteodermal armor in armadillo skin, forming 1D arrangements, usually at the mid-body, allowing the animal to bend ventrally (or roll completely into a ball in the case of one species), while keeping the body protected.	Dasypus novemcinctus Dataset for Tolypeutes carapace available on Morphosource	140	Mammals	Deuterostomia	10^4	calcium phosphate		collagen				collagen(+keratin?)		x				x	x				x				x				x			x	x
Armadillo skin: scapular and pelvic shields	https://www.onezoom.org/life/@=847764	Upper body (scapular) and lower body (pelvic) shields in armadillo skin, formed from osteodermal armor in 2D arrangements, shielding the body, but preventing appreciable movement in these areas.	Dasypus novemcinctus (which structural level(s) are we meaning here?) - do we need to include the tail as a separate tessellation? from the paper I understand that there are sharpy fibers between the tiles, so I dont see the sutures? It looks like they are edge2edge at the top and gapped at the bottom.	140	Mammals	Deuterostomia	10^3	calcium phosphate		collagen				collagen(+keratin?)		x						x		x					x				x			x
†Glyptodon armor	https://en.wikipedia.org/wiki/Glyptodon	Osteodermal armor of the massive, extinct Glyptodon, comprised of geometric plates forming a hemi-spherical body shield.	Glyptodon munizi seemed to sometimes have compound tessellations (looked like tiles fused within one tile); tail has quite different pattern, but same themes http://www.scielo.org.mx/scielo.php?script=sci_arttext&pid=S1026-87742010000300004 https://www.ameghiniana.org.ar/index.php/ameghiniana/article/view/764/1510	141	Mammals	Deuterostomia	10^4 - 10^5	calcium phosphate		collagen				collagen(+keratin?)		x					x			x			x		x		x		x
Pangolin scales	https://www.onezoom.org/life/@=644252		Similiar to Pincone. Acts as armor and animal can roll to protect from predators. Scales are sharp. "The pangolins curl up when threatened to project their scales outwards as in half-opened fir cones and expose the sharp scale edges, giving rise to effective defense and even injury to the predators" antiadhesion and wear resistance against soil and rock. Scale keratin homologous with primates nai…	142143	Mammals	Deuterostomia	10^4			keratin				collagen		x		x		x				x					x				x	x		x	x
Spiny mouse tail osteoderms	https://www.onezoom.org/life/@=816257		The osteoderms are imbricate and oblong, arranged in whorls around the tail Waiting on Ed Stanley's paper genus Acomys and Lophuromys They lose their tail sheath "discovered that in two genera of Deomyinae, the spiny mouse Acomys and the brush-furred mouse, Lophuromys there are osteoderms present in the skin of their tails" "These structures comprise a series of 8-11 rectangular plates arranged i…	144	Mammals	Deuterostomia	10^2 - 10^3	calcium phosphate		collagen				collagen				X basically square		X			X	X			X		X				X Armor
